# Supplementary material for: Pan-cancer atlas of somatic core and linker histone mutations
Source: NPJ Genom Med. 2023 Aug 28;8:23. doi: 10.1038/s41525-023-00367-8 (PMC10462747; doi:10.1038/s41525-023-00367-8)
Supplement: Supplementary file 2 — Supplementary Data File 1 [file 41525_2023_367_MOESM2_ESM.xlsx]

## Sheet: Supplementary Data File 1
ID	Histone gene	Amino acid change
TCGA-DD-A4NQ	H1-0	p.S45Ffs*18
DO218827	H1-0	p.K194del
TCGA-WB-A820	H1-0	p.I114V
TCGA-MP-A4SY	H1-0	p.K147R
TCGA-BT-A20P	H1-0	p.K149Q
TCGA-J1-A4AH	H1-0	p.P134L
TCGA-EJ-5503	H1-0	p.P167S
TCGA-FU-A23L	H1-0	p.R74C
TCGA-C5-A902	H1-1	p.S89Kfs*44
TCGA-IG-A5S3	H1-1	.
DO52655	H1-1	p.A114T
TCGA-92-8064	H1-1	p.A123T
TCGA-B0-5703	H1-1	p.A156S
TCGA-OR-A5KP	H1-1	p.A210T
TCGA-GJ-A3OU	H1-1	p.A63V
TCGA-24-2280	H1-1	p.A71V
TCGA-77-8139	H1-1	p.E3K
TCGA-63-A5MU	H1-1	p.E45Q
DO52655	H1-1	p.K138T
TCGA-LN-A49Y	H1-1	p.K148N
TCGA-D7-6521	H1-1	p.K157E
TCGA-OL-A5RY	H1-1	p.L65I
TCGA-25-1326	H1-1	p.P169A
TCGA-EJ-5496	H1-1	p.R82H
DO46937	H1-1	p.S89G
TCGA-FU-A3YQ	H1-1	p.T133M
TCGA-LN-A5U6	H1-1	p.T95K
TCGA-13-1501	H1-1	p.T95R
TCGA-F4-6855	H1-1	p.V117M
TCGA-AA-A024	H1-1	p.V150I
TCGA-VQ-A8PJ	H1-1	p.M1?
TCGA-AF-A56N	H1-10	p.K42del
TCGA-4C-A93U	H1-10	p.E15K
TCGA-CU-A0YN	H1-10	p.E73K
TCGA-CV-A6JN	H1-10	p.K146N
TCGA-CW-6093	H1-10	p.K188N
TCGA-FJ-A3Z7	H1-10	p.K37N
TCGA-CU-A0YN	H1-10	p.K75N
TCGA-86-8056	H1-10	p.S154C
TCGA-LN-A4A9	H1-10	p.S65W
DO52683	H1-2	p.A67Pfs*20
TCGA-3B-A9HV	H1-2	p.G30Vfs*33
DO6561	H1-2	p.K122Rfs*45
TCGA-NQ-A57I	H1-2	p.K172Rfs*22
TCGA-CD-8531	H1-2	p.N108Sfs*10
DO52694	H1-2	p.V166Nfs*6
PT_04YTK82N	H1-2	p.A25Gfs*10
TCGA-FA-A6HN	H1-2	p.A47Sfs*17
TCGA-EX-A1H6	H1-2	p.A49Gfs*4
TCGA-78-8660	H1-2	p.A65Sfs*8
TCGA-14-1395	H1-2	p.T92Hfs*15
TCGA-DM-A0X9	H1-2	p.K149del
TCGA-E2-A14W	H1-2	p.K159_A163del
TCGA-AN-A04A	H1-2	p.K213del
TCGA-13-0795	H1-2	p.K23del
TCGA-AP-A5FX	H1-2	p.N77del
TCGA-27-2526	H1-2	p.P138_K140del
DO10806	H1-2	p.A12E
TCGA-FF-8061	H1-2	p.A142T
TCGA-CD-8531	H1-2	p.A145G
TCGA-CD-A48A	H1-2	p.A15V
DO221123	H1-2	p.A189V
DO52671	H1-2	p.A190V
DO52753	H1-2	p.A50V
TCGA-FA-A82F	H1-2	p.A60P
DO52683	H1-2	p.A65T
TCGA-FF-A7CR	H1-2	p.A65V
TCGA-85-8355	H1-2	p.E3K
TCGA-CN-6012	H1-2	p.E42Q
TCGA-GR-A4D4	H1-2	p.E53K
TCGA-NH-A6GC	H1-2	p.F105C
TCGA-BL-A5ZZ	H1-2	p.G114R
TCGA-MI-A75E	H1-2	p.G143V
TCGA-FF-8041	H1-2	p.G91D
TCGA-RQ-AAAT	H1-2	p.K109N
TCGA-25-1313	H1-2	p.K109N
TCGA-R6-A6KZ	H1-2	p.K117R
TCGA-CD-8531	H1-2	p.K136M
TCGA-DD-A73D	H1-2	p.K160E
TCGA-CV-6441	H1-2	p.K168N
TCGA-DD-AADK	H1-2	p.K172N
TCGA-AP-A0LI	H1-2	p.K178N
TCGA-CU-A3YL	H1-2	p.K183N
TCGA-DI-A1NO	H1-2	p.K196M
TCGA-A8-A096	H1-2	p.K199E
TCGA-2H-A9GF	H1-2	p.K21N
DO46901	H1-2	p.K211N
DO52752	H1-2	p.K26E
TCGA-UB-A7MA	H1-2	p.K85N
TCGA-68-7757	H1-2	p.K85N
TCGA-MI-A75G	H1-2	p.L93P
DO27853	H1-2	p.P128R
TCGA-61-2113	H1-2	p.P131S
TCGA-GU-A766	H1-2	p.P147S
TCGA-AA-A01V	H1-2	p.P147S
TCGA-B0-4818	H1-2	p.P147L
TCGA-VF-A8A8	H1-2	p.P19A
TCGA-56-1622	H1-2	p.P39S
TCGA-85-8350	H1-2	p.P6L
DO52655	H1-2	p.R54S
DO52689	H1-2	p.R79H
TCGA-DU-5851	H1-2	p.S104F
TCGA-BR-6454	H1-2	p.S173T
TCGA-FA-A6HN	H1-2	p.S89N
DO52663	H1-2	p.T126I
TCGA-24-1616	H1-2	p.T4S
DO51074	H1-2	p.T4N
DO27811	H1-2	p.V132F
TCGA-CQ-7064	H1-2	p.V132F
TCGA-FF-8041	H1-2	p.V57I
TCGA-H7-7774	H1-2	p.V88G
TCGA-13-0795	H1-2	p.*214Yext*6
TCGA-24-1464	H1-3	p.K161Nfs*18
TCGA-WE-A8ZY	H1-3	p.A121T
TCGA-GR-A4D6	H1-3	p.A163G
TCGA-MY-A913	H1-3	p.A166D
TCGA-AA-A02H	H1-3	p.A27V
TCGA-UT-A97Y	H1-3	p.A36V
DO52685	H1-3	p.A69T
DO52560	H1-3	p.D73N
TCGA-CQ-6221	H1-3	p.D73N
TCGA-FA-A6HN	H1-3	p.G117D
TCGA-S9-A6WL	H1-3	p.G125V
TCGA-2H-A9GO	H1-3	p.G134A
TCGA-24-1426	H1-3	p.G92A
TCGA-FJ-A3Z7	H1-3	p.I81M
TCGA-GV-A40E	H1-3	p.I81M
TCGA-97-A4M3	H1-3	p.K188R
TCGA-AR-A24O	H1-3	p.K64R
DO52555	H1-3	p.P19A
TCGA-FA-A6HN	H1-3	p.P198S
TCGA-D7-8579	H1-3	p.P208A
TCGA-FA-A6HN	H1-3	p.V159L
TCGA-A2-A0CX	H1-3	p.V159I
TCGA-CD-A48A	H1-3	p.Y72C
TCGA-77-8154	H1-3	p.K17*
TCGA-RQ-A68N	H1-4	p.A120Vfs*109
TCGA-L5-A4OW	H1-4	p.L59Cfs*13
PT_KBFM551M	H1-4	p.N108Tfs*121
TCGA-L5-A4OW	H1-4	p.L62Sfs*11
TCGA-CK-5912	H1-4	p.A208_K212del
TCGA-DK-A6B1	H1-4	p.K23del
TCGA-V5-A7RE	H1-4	p.K23del
TCGA-V5-AASV	H1-4	p.K23del
TCGA-CN-A499	H1-4	p.K23del
TCGA-CR-7372	H1-4	p.K64del
TCGA-L5-A4OW	H1-4	p.R54_A61delinsLLPP
TCGA-DD-AAVR	H1-4	p.S51del
TCGA-GS-A9TQ	H1-4	p.A120T
TCGA-CD-5802	H1-4	p.A120T
TCGA-VB-A8QN	H1-4	p.A123P
TCGA-FA-8693	H1-4	p.A132T
DO52687	H1-4	p.A162V
DO27811	H1-4	p.A163V
DO27775	H1-4	p.A164G
DO27811	H1-4	p.A164V
DO52682	H1-4	p.A164V
TCGA-FF-A7CQ	H1-4	p.A164T
TCGA-VB-A8QN	H1-4	p.A164T
TCGA-EQ-8122	H1-4	p.A170S
DO27801	H1-4	p.A179T
DO27783	H1-4	p.A215S
TCGA-RQ-A68N	H1-4	p.A47P
DO45165	H1-4	p.A49T
TCGA-49-4505	H1-4	p.A60D
TCGA-BH-A0BP	H1-4	p.A61V
TCGA-09-1674	H1-4	p.A61D
TCGA-LN-A49R	H1-4	p.A68S
TCGA-HD-A4C1	H1-4	p.E3V
DO27833	H1-4	p.F105L
TCGA-FD-A43N	H1-4	p.G103A
TCGA-OR-A5J6	H1-4	p.G143W
DO52670	H1-4	p.G166R
TCGA-BL-A3JM	H1-4	p.K109N
TCGA-3A-A9IJ	H1-4	p.K121N
TCGA-RD-A7C1	H1-4	p.K159N
TCGA-ZF-A9RG	H1-4	p.K212N
DO27833	H1-4	p.L107F
DO52685	H1-4	p.L43V
TCGA-GS-A9TQ	H1-4	p.L43V
TCGA-DD-AA3A	H1-4	p.N108T
TCGA-GS-A9TQ	H1-4	p.P131T
TCGA-FF-A7CW	H1-4	p.P138S
DO1013	H1-4	p.P14R
TCGA-YS-AA4M	H1-4	p.P14S
DO27827	H1-4	p.P161S
TCGA-AX-A06J	H1-4	p.P173A
DO52125	H1-4	p.P39L
DO45141	H1-4	p.P6H
TCGA-39-5035	H1-4	p.R54C
TCGA-OR-A5LO	H1-4	p.S102T
TCGA-C5-A1BL	H1-4	p.S102L
TCGA-DK-AA74	H1-4	p.S104C
TCGA-FF-8042	H1-4	p.S104C
TCGA-RQ-A68N	H1-4	p.S104C
PT_M04EC74B	H1-4	p.S27F
TCGA-86-8669	H1-4	p.S27T
TCGA-D7-6818	H1-4	p.S27F
TCGA-L5-A4OW	H1-4	p.S58C
TCGA-24-1471	H1-4	p.S58P
TCGA-A2-A4S3	H1-4	p.S89R
TCGA-AX-A0IW	H1-4	p.T96S
DO27827	H1-4	p.V194I
TCGA-CX-A4AQ	H1-4	p.V194A
TCGA-BS-A0TG	H1-4	p.V94L
TCGA-GV-A3JV	H1-4	p.Y71C
TCGA-DD-A119	H1-4	p.K109*
TCGA-DD-A119	H1-4	p.K110*
TCGA-3A-A9IJ	H1-4	p.K122*
TCGA-22-5492	H1-4	p.K177*
PT_7VSY72EK	H1-5	p.A129Lfs*24
TCGA-CV-6948	H1-5	p.A63Qfs*7
DO34640	H1-5	p.K207Qfs*?
TCGA-KQ-A41O	H1-5	p.K217Nfs*?
TCGA-CN-6018	H1-5	p.L60Sfs*3
TCGA-IN-AB1V	H1-5	p.K23del
TCGA-2J-AABE	H1-5	p.K78del
TCGA-VQ-A91A	H1-5	p.L96_T102del
TCGA-IB-AAUU	H1-5	p.T155_K158del
TCGA-AZ-6606	H1-5	p.A123D
TCGA-MP-A4SY	H1-5	p.A128S
TCGA-VB-A8QN	H1-5	p.A131V
TCGA-CV-7413	H1-5	p.A145D
TCGA-CL-5917	H1-5	p.A163E
TCGA-HD-7229	H1-5	p.A177V
TCGA-XY-A8S2	H1-5	p.A201V
DO47159	H1-5	p.A210V
DO52665	H1-5	p.A215G
TCGA-DC-6154	H1-5	p.A52V
TCGA-AR-A1AV	H1-5	p.A70V
TCGA-FF-8061	H1-5	p.G106A
TCGA-Q9-A6FW	H1-5	p.G32S
TCGA-58-8388	H1-5	p.K113E
TCGA-A2-A0EY	H1-5	p.K143N
TCGA-R6-A6KZ	H1-5	p.K150R
TCGA-L5-A8NK	H1-5	p.K153N
TCGA-VQ-A91N	H1-5	p.K160N
TCGA-E2-A1AZ	H1-5	p.K188N
TCGA-FU-A3NI	H1-5	p.K188N
TCGA-DD-A4NI	H1-5	p.K188E
TCGA-BR-8284	H1-5	p.K212R
TCGA-55-6970	H1-5	p.K217N
TCGA-CN-A63T	H1-5	p.K37Q
TCGA-77-8130	H1-5	p.N111K
TCGA-DX-AB2Z	H1-5	p.P12S
TCGA-2H-A9GI	H1-5	p.P121S
TCGA-CV-6938	H1-5	p.P121A
TCGA-CN-6019	H1-5	p.P193H
TCGA-EK-A3GJ	H1-5	p.S2L
TCGA-86-8278	H1-5	p.S44L
TCGA-GS-A9U3	H1-5	p.S89N
DO52672	H1-5	p.S92N
TCGA-A8-A08X	H1-5	p.T11S
TCGA-CG-4300	H1-5	p.K212*
TCGA-X7-A8DB	H1-6	p.L63Wfs*15
TCGA-97-A4M7	H1-6	p.A105S
TCGA-AN-A03Y	H1-6	p.A158V
TCGA-CV-7407	H1-6	p.A187V
DO52151	H1-6	p.D140N
PT_TKWTTRQ7	H1-6	p.G167V
TCGA-P5-A737	H1-6	p.G172R
DO50314	H1-6	p.G74A
TCGA-UF-A7JS	H1-6	p.K131R
TCGA-06-1801	H1-6	p.K46N
TCGA-60-2703	H1-6	p.M61T
TCGA-26-1442	H1-6	p.N199I
TCGA-50-7109	H1-6	p.R165K
TCGA-WL-A834	H1-6	p.R168I
TCGA-EW-A1IY	H1-6	p.R25Q
TCGA-22-4591	H1-6	p.R37C
TCGA-DD-AACC	H1-6	p.R58Q
TCGA-23-1030	H1-6	p.S112T
TCGA-A7-A0DA	H1-6	p.S2P
TCGA-F7-7848	H1-6	p.T149N
TCGA-85-A4QR	H1-6	p.V39M
TCGA-DK-A6B2	H1-7	p.A135V
TCGA-GC-A3WC	H1-7	p.A150T
TCGA-98-A53B	H1-7	p.A21T
TCGA-66-2778	H1-7	p.A210E
TCGA-S9-A6U6	H1-7	p.A25V
TCGA-D5-5541	H1-7	p.A42V
TCGA-YD-A9TB	H1-7	p.E89K
DO220897	H1-7	p.G102R
DO35611	H1-7	p.G113S
TCGA-F5-6864	H1-7	p.G27V
TCGA-BQ-7046	H1-7	p.G73W
TCGA-SP-A6QJ	H1-7	p.R101S
TCGA-CN-A49C	H1-7	p.R110W
TCGA-CQ-7065	H1-7	p.R15H
TCGA-N9-A4Q7	H1-7	p.R155W
TCGA-22-5491	H1-7	p.R33Q
TCGA-09-0365	H1-7	p.R91C
TCGA-L4-A4E5	H1-8	p.T15Lfs*83
TCGA-AC-A8OP	H1-8	p.A192T
TCGA-BS-A0TE	H1-8	p.D206N
TCGA-37-A5EN	H1-8	p.D9N
TCGA-ZF-A9R2	H1-8	p.E259Q
TCGA-22-1012	H1-8	p.G202C
TCGA-60-2711	H1-8	p.I332M
TCGA-ZC-AAAH	H1-8	p.K175R
TCGA-EI-7002	H1-8	p.K264N
TCGA-YF-AA3L	H1-8	p.K269R
TCGA-B5-A1N2	H1-8	p.L315F
TCGA-CV-7263	H1-8	p.P142T
TCGA-43-2578	H1-8	p.P167A
DO33288	H1-8	p.P54L
TCGA-RQ-A68N	H1-8	p.R107C
PT_T5KEXCK7	H1-8	p.V48G
PT_YGN06RPZ	H1-8	p.V48G
TCGA-56-8626	H1-8	p.R326*
TCGA-AA-3812	H2AB1	p.R47S
TCGA-5P-A9K0	H2AB1	p.S21Y
TCGA-DY-A1DD	H2AB1	p.T104M
TCGA-RT-A6YC	H2AC1	p.T77Nfs*15
TCGA-CV-6938	H2AC1	p.A48T
TCGA-55-7728	H2AC1	p.A70E
TCGA-DU-7304	H2AC1	p.D73N
DO51103	H2AC1	p.D91N
TCGA-BA-5149	H2AC1	p.G100S
TCGA-GN-A8LN	H2AC1	p.L64F
TCGA-A8-A08I	H2AC1	p.L94P
TCGA-DQ-5630	H2AC1	p.R12H
TCGA-34-5929	H2AC1	p.R12P
TCGA-A6-6654	H2AC1	p.R36H
TCGA-IN-A7NR	H2AC1	p.R36C
TCGA-EE-A3J8	H2AC1	p.R4Q
TCGA-WE-AAA4	H2AC1	p.R4Q
TCGA-63-A5MI	H2AC1	p.R4L
TCGA-FS-A1YW	H2AC1	p.V28I
TCGA-B6-A0RT	H2AC1	p.E57*
TCGA-NH-A6GC	H2AC1	p.M1?
TCGA-33-AASL	H2AC11	p.*131L
TCGA-EB-A5SF	H2AC11	p.L52Hfs*71
TCGA-GJ-A3OU	H2AC11	p.A104T
DO52681	H2AC11	p.A127T
TCGA-39-5024	H2AC11	p.A22P
TCGA-EQ-5647	H2AC11	p.A61T
TCGA-97-A4LX	H2AC11	p.D73G
TCGA-KQ-A41S	H2AC11	p.E122Q
TCGA-VS-A959	H2AC11	p.E62K
TCGA-BC-A216	H2AC11	p.G106C
PT_D1WJ3BJX	H2AC11	p.G23V
TCGA-24-1417	H2AC11	p.G3V
TCGA-QQ-A5VC	H2AC11	p.G3R
TCGA-FA-A6HN	H2AC11	p.G38D
DO36223	H2AC11	p.G68D
TCGA-DD-AAVX	H2AC11	p.K128M
TCGA-BH-A0B0	H2AC11	p.K6R
TCGA-OR-A5KY	H2AC11	p.K75N
DO52685	H2AC11	p.K96N
TCGA-MP-A4T6	H2AC11	p.L24I
TCGA-23-1111	H2AC11	p.L35F
TCGA-A6-4105	H2AC11	p.N39S
DO27773	H2AC11	p.S123R
TCGA-DD-AADV	H2AC11	p.S2C
TCGA-DK-A1A5	H2AC11	p.V31G
TCGA-XF-A9SZ	H2AC11	p.V50L
DO6362	H2AC11	p.V55E
TCGA-19-1387	H2AC11	p.Y51F
TCGA-BR-8677	H2AC11	p.K75*
TCGA-CN-A63T	H2AC12	p.A13S
TCGA-BB-7870	H2AC12	p.A48V
TCGA-LN-A7HY	H2AC12	p.E122Q
TCGA-CV-5966	H2AC12	p.E122K
DO218280	H2AC12	p.E57Q
TCGA-AC-A6IW	H2AC12	p.E93K
TCGA-VS-A9V1	H2AC12	p.G38D
TCGA-CG-5717	H2AC12	p.G38D
TCGA-E9-A1R7	H2AC12	p.G45E
TCGA-V5-A7RC	H2AC12	p.G5V
TCGA-E7-A4IJ	H2AC12	p.G99C
DO218347	H2AC12	p.I88M
DO218347	H2AC12	p.I88V
TCGA-55-8510	H2AC12	p.K128T
TCGA-66-2788	H2AC12	p.L34R
TCGA-14-0867	H2AC12	p.N39K
TCGA-CN-A49B	H2AC12	p.R30Q
TCGA-5B-A90C	H2AC12	p.R36C
TCGA-B6-A0RS	H2AC12	p.R4C
TCGA-VQ-A94R	H2AC12	p.V31M
TCGA-BP-4801	H2AC12	p.V50M
TCGA-21-5784	H2AC12	p.M1?
TCGA-EJ-7327	H2AC13	p.A11V
TCGA-2G-AAFG	H2AC13	p.A54V
TCGA-85-8666	H2AC13	p.E62D
TCGA-AA-3544	H2AC13	p.E65G
DO51503	H2AC13	p.E65Q
TCGA-FF-A7CQ	H2AC13	p.G29S
DO221124	H2AC13	p.G3A
TCGA-RD-A8N9	H2AC13	p.G3E
TCGA-EQ-5647	H2AC13	p.G68D
DO52553	H2AC13	p.I79M
TCGA-C5-A1BN	H2AC13	p.L98M
TCGA-A2-A25E	H2AC13	p.N111K
TCGA-A7-A0CH	H2AC13	p.N74K
TCGA-CA-6719	H2AC13	p.P49L
TCGA-UY-A9PD	H2AC13	p.R12C
TCGA-95-7948	H2AC13	p.R12C
DO48959	H2AC13	p.R18G
TCGA-98-8020	H2AC13	p.R30P
TCGA-DK-A1A6	H2AC13	p.R33C
TCGA-92-8065	H2AC13	p.R33C
DO32980	H2AC13	p.R43P
DO221124	H2AC13	p.R78H
TCGA-JY-A6FA	H2AC13	p.S2Y
TCGA-QK-A8Z7	H2AC13	p.S2F
TCGA-77-A5GH	H2AC13	p.S2C
TCGA-AA-3662	H2AC13	p.T17A
TCGA-D3-A3C3	H2AC13	p.V115L
TCGA-A8-A07L	H2AC13	p.K128*
TCGA-S9-A6WH	H2AC14	p.*129D
TCGA-29-1761	H2AC14	p.A114T
TCGA-AC-A8OP	H2AC14	p.D91Y
TCGA-DM-A1D9	H2AC14	p.E65Q
TCGA-12-0775	H2AC14	p.G23V
DO1003	H2AC14	p.G38S
TCGA-CD-8531	H2AC14	p.G5V
TCGA-MP-A4SV	H2AC14	p.K119N
DO49137	H2AC14	p.K16N
TCGA-A3-3322	H2AC14	p.K37N
TCGA-95-7948	H2AC14	p.R12C
TCGA-FD-A5BZ	H2AC14	p.R30Q
TCGA-G2-A2EL	H2AC14	p.R30L
TCGA-GD-A6C6	H2AC14	p.R43L
TCGA-CG-4476	H2AC14	p.S20Y
TCGA-E2-A1LG	H2AC14	p.E92*
TCGA-LN-A4A5	H2AC15	p.Q113Pfs*7
TCGA-3C-AALK	H2AC15	p.Q85Afs*16
TCGA-C5-A8ZZ	H2AC15	p.A54T
DO23551	H2AC15	p.A87G
TCGA-A2-A04W	H2AC15	p.D73N
TCGA-C8-A12Z	H2AC15	p.E122K
TCGA-FU-A40J	H2AC15	p.E122K
TCGA-DI-A1C3	H2AC15	p.E92K
TCGA-96-8169	H2AC15	p.G47V
TCGA-CD-8533	H2AC15	p.G9C
TCGA-FA-A6HN	H2AC15	p.I79V
TCGA-A3-3346	H2AC15	p.I79L
TCGA-NJ-A4YG	H2AC15	p.K120N
TCGA-E2-A1IU	H2AC15	p.K128R
TCGA-GU-AATP	H2AC15	p.K76E
TCGA-L5-A4OU	H2AC15	p.L59V
TCGA-CC-A9FW	H2AC15	p.Q105H
TCGA-D1-A0ZP	H2AC15	p.Q113E
TCGA-33-4538	H2AC15	p.Q25K
TCGA-85-7698	H2AC15	p.Q25E
TCGA-E2-A1LI	H2AC15	p.R12G
TCGA-VS-A959	H2AC15	p.R33P
TCGA-A2-A0CT	H2AC15	p.S2L
TCGA-AG-A01J	H2AC15	p.S2L
DO51127	H2AC15	p.V101L
TCGA-CV-A6JU	H2AC15	p.V50M
TCGA-CN-6013	H2AC15	p.Y51N
TCGA-13-A5FU	H2AC15	p.Y51N
TCGA-BH-A1F8	H2AC16	p.A61Gfs*69
TCGA-85-8049	H2AC16	p.G68Afs*34
TCGA-CM-6680	H2AC16	p.H124Pfs*11
TCGA-B9-A5W8	H2AC16	p.K76del
TCGA-ZF-AA58	H2AC16	p.A61V
TCGA-86-8278	H2AC16	p.E122K
DO218347	H2AC16	p.K100G
TCGA-CR-6491	H2AC16	p.K6N
TCGA-A2-A04R	H2AC16	p.K76N
DO27853	H2AC16	p.L86V
TCGA-CN-6998	H2AC16	p.P110T
TCGA-L5-A8NW	H2AC16	p.Q7L
TCGA-AA-3968	H2AC16	p.R18C
TCGA-TM-A84I	H2AC16	p.R18P
TCGA-50-7109	H2AC16	p.R18P
TCGA-FU-A2QG	H2AC16	p.R30P
TCGA-GS-A9TT	H2AC17	p.A127P
DO33168	H2AC17	p.G29E
TCGA-80-5611	H2AC17	p.G8C
TCGA-66-2758	H2AC17	p.L52V
TCGA-27-2527	H2AC17	p.L59Q
DO27811	H2AC17	p.L97V
TCGA-30-1856	H2AC17	p.N69S
TCGA-25-2392	H2AC17	p.Q7H
TCGA-60-2723	H2AC17	p.R4L
TCGA-CV-A6JU	H2AC17	p.S2C
TCGA-FG-A710	H2AC17	p.S2C
DO52663	H2AC17	p.T102I
TCGA-FA-A6HN	H2AC17	p.T60I
TCGA-D1-A0ZR	H2AC17	p.T77A
TCGA-RS-A6TP	H2AC17	p.V44L
TCGA-FI-A2EW	H2AC17	p.Y58N
TCGA-BH-A1FL	H2AC17	p.E42*
TCGA-A8-A07F	H2AC17	p.K120*
TCGA-CN-6013	H2AC17	p.M1?
TCGA-13-1497	H2AC17	p.M1?
DO51506	H2AC20	p.H124Qfs*17
TCGA-DJ-A2PZ	H2AC20	p.I63Sfs*32
TCGA-AG-3881	H2AC20	p.K100Sfs*11
PT_C2D4JXS1	H2AC20	p.L116Vfs*?
TCGA-AN-A0G0	H2AC20	p.L117Sfs*28
TCGA-50-6592	H2AC20	p.K76del
DO50348	H2AC20	p.A54T
DO46376	H2AC20	p.E93Q
TCGA-N5-A4RD	H2AC20	p.G5C
TCGA-V1-A9OQ	H2AC20	p.G9V
TCGA-L5-A8NL	H2AC20	p.I112F
TCGA-AO-A03T	H2AC20	p.K96M
TCGA-FF-A7CR	H2AC20	p.L94V
TCGA-D7-A4YU	H2AC20	p.P49A
TCGA-GV-A3QF	H2AC20	p.R12L
TCGA-CR-7377	H2AC20	p.R12P
TCGA-HQ-A5ND	H2AC20	p.R30Q
TCGA-Q1-A6DT	H2AC20	p.R30P
TCGA-E7-A5KF	H2AC20	p.R4C
TCGA-N5-A4RD	H2AC20	p.R4H
TCGA-20-1682	H2AC20	p.R89P
TCGA-EP-A3JL	H2AC20	p.S2C
TCGA-50-5072	H2AC20	p.T121I
TCGA-AJ-A2QK	H2AC20	p.Q113*
DO27821	H2AC20	p.*130Sext*?
TCGA-BG-A0MI	H2AC21	p.H124Qfs*?
TCGA-B0-5691	H2AC21	p.N95*
TCGA-CF-A9FH	H2AC21	p.Q113Sfs*21
TCGA-AJ-A3BF	H2AC21	p.A13V
TCGA-39-5035	H2AC21	p.A48G
TCGA-CN-A63Y	H2AC21	p.E57Q
TCGA-B4-5832	H2AC21	p.E57Q
TCGA-HM-A3JJ	H2AC21	p.L59M
TCGA-LL-A6FR	H2AC21	p.N111K
TCGA-GS-A9TQ	H2AC21	p.P118S
TCGA-66-2778	H2AC21	p.R33G
TCGA-FD-A3SJ	H2AC21	p.R36G
TCGA-CG-5727	H2AC21	p.R72W
PT_X84SD608	H2AC21	p.R82C
TCGA-CG-4304	H2AC21	p.S20F
TCGA-50-6595	H2AC21	p.T60S
TCGA-P3-A6T5	H2AC21	p.Y40C
TCGA-G3-A3CG	H2AC21	p.E57*
TCGA-IC-A6RF	H2AC4	p.S123Efs*4
TCGA-VS-A9UY	H2AC4	p.K76del
TCGA-N8-A4PI	H2AC4	p.D73N
TCGA-MT-A67F	H2AC4	p.E122Q
TCGA-AN-A0XW	H2AC4	p.E93K
TCGA-CV-7255	H2AC4	p.G38V
TCGA-CV-7255	H2AC4	p.G38C
TCGA-FR-A8YE	H2AC4	p.G38D
TCGA-FR-A8YE	H2AC4	p.G38S
DO46334	H2AC4	p.G9D
DO46606	H2AC4	p.K16N
TCGA-BR-8678	H2AC4	p.R30Q
TCGA-2F-A9KP	H2AC4	p.R78S
TCGA-CR-7385	H2AC4	p.S123T
TCGA-AA-3850	H2AC4	p.V101M
TCGA-FF-8042	H2AC6	p.N39Gfs*14
TCGA-EB-A550	H2AC6	p.L34Pfs*4
TCGA-CM-6676	H2AC6	p.K76del
TCGA-ZG-A8QY	H2AC6	p.P49_A53del
TCGA-IB-A5SP	H2AC6	p.A114S
TCGA-DX-A8BR	H2AC6	p.A13T
DO52582	H2AC6	p.A46T
TCGA-CN-4740	H2AC6	p.E57Q
TCGA-FB-AAQ3	H2AC6	p.E57K
TCGA-QH-A6X9	H2AC6	p.G129D
DO46473	H2AC6	p.G3V
TCGA-P6-A5OG	H2AC6	p.G5S
DO52639	H2AC6	p.G5V
TCGA-44-6775	H2AC6	p.I80T
TCGA-BS-A0TE	H2AC6	p.K126R
TCGA-CG-4304	H2AC6	p.K76N
TCGA-LN-A5U7	H2AC6	p.P81Q
TCGA-GV-A3QG	H2AC6	p.R18P
TCGA-24-1430	H2AC6	p.R21C
TCGA-DU-7290	H2AC6	p.R78H
TCGA-OL-A66J	H2AC6	p.S2P
DO50309	H2AC6	p.S20F
TCGA-E7-A6MF	H2AC6	p.Q105*
TCGA-IC-A6RF	H2AC6	p.R30*
TCGA-B9-4115	H2AC7	p.H124Pfs*?
TCGA-XY-A8S2	H2AC7	p.H124Pfs*?
TCGA-NH-A6GB	H2AC7	p.A11P
TCGA-E7-A97P	H2AC7	p.A114P
TCGA-A2-A0YJ	H2AC7	p.A54S
TCGA-E2-A152	H2AC7	p.E122Q
DO48716	H2AC7	p.E122V
TCGA-MQ-A6BL	H2AC7	p.E42Q
TCGA-FD-A5BU	H2AC7	p.E92Q
TCGA-AA-3818	H2AC7	p.G5A
TCGA-EY-A1GT	H2AC7	p.G68A
TCGA-BR-4357	H2AC7	p.K120N
TCGA-OY-A56Q	H2AC7	p.K76N
DO45273	H2AC7	p.L35R
TCGA-ZB-A96V	H2AC7	p.L35H
TCGA-56-8201	H2AC7	p.P49L
DO46354	H2AC7	p.P49L
TCGA-IN-7806	H2AC7	p.Q25P
DO45175	H2AC7	p.R78H
TCGA-UZ-A9Q0	H2AC7	p.S123R
TCGA-BR-4255	H2AC7	p.Q25*
TCGA-AA-3989	H2AC7	p.M1?
TCGA-AA-3867	H2AC8	p.E93Sfs*2
TCGA-R6-A8WC	H2AC8	p.K76del
TCGA-BR-6705	H2AC8	p.A11T
TCGA-CV-6962	H2AC8	p.A22T
TCGA-86-8074	H2AC8	p.A61P
TCGA-98-8020	H2AC8	p.A61P
TCGA-RQ-A68N	H2AC8	p.A70T
TCGA-69-8255	H2AC8	p.E62D
TCGA-AR-A24S	H2AC8	p.E65Q
TCGA-DD-AAW2	H2AC8	p.E65V
TCGA-CV-6951	H2AC8	p.E93K
DO51478	H2AC8	p.G106A
TCGA-3U-A98E	H2AC8	p.G107D
TCGA-RS-A6TP	H2AC8	p.G3E
TCGA-24-1552	H2AC8	p.G38S
TCGA-D6-A6EN	H2AC8	p.G47S
TCGA-A8-A09Q	H2AC8	p.L35F
TCGA-FA-A4XK	H2AC8	p.L66V
TCGA-XK-AAK1	H2AC8	p.N69K
TCGA-YL-A8HO	H2AC8	p.N69H
TCGA-EY-A3L3	H2AC8	p.P27L
TCGA-IA-A40Y	H2AC8	p.Q7H
TCGA-C5-A1BM	H2AC8	p.R72G
TCGA-FD-A5BZ	H2AC8	p.S19F
TCGA-DD-AAVU	H2AC8	p.S19F
TCGA-BQ-7059	H2AJ	p.L94Ffs*87
TCGA-HC-7737	H2AJ	p.A13T
DO35555	H2AJ	p.D91E
TCGA-XF-A9SP	H2AJ	p.E92Q
DO47171	H2AJ	p.G45R
DO218347	H2AJ	p.K100G
TCGA-2Y-A9H9	H2AJ	p.K119R
TCGA-BP-4975	H2AJ	p.K129N
TCGA-LN-A49S	H2AJ	p.K75R
TCGA-MT-A67F	H2AJ	p.K75N
TCGA-A4-7734	H2AJ	p.L64V
TCGA-BR-6456	H2AJ	p.V55L
TCGA-23-1116	H2AW	p.A127D
TCGA-F5-6813	H2AW	p.E57Q
TCGA-EY-A4KR	H2AW	p.K76N
TCGA-4P-AA8J	H2AW	p.Q105H
TCGA-ZC-AAA7	H2AW	p.R12H
TCGA-HU-A4GF	H2AW	p.R4C
TCGA-CG-5725	H2AW	p.S19L
TCGA-ZF-A9R9	H2AW	p.S2C
TCGA-CC-A8HT	H2AW	p.S20L
TCGA-DD-AAC9	H2AW	p.S41L
TCGA-EL-A3CR	H2AW	p.Y40C
TCGA-CQ-A4CI	H2AX	p.R82Pfs*20
TCGA-HT-7604	H2AX	p.G100Rfs*131
TCGA-D3-A1Q5	H2AX	p.A114V
DO32875	H2AX	p.A22V
TCGA-SR-A6MR	H2AX	p.A54V
DO52711	H2AX	p.D73N
TCGA-23-1117	H2AX	p.D91N
TCGA-C5-A2LY	H2AX	p.E62K
TCGA-WK-A8XS	H2AX	p.G9D
TCGA-C5-A1M7	H2AX	p.K134N
TCGA-NJ-A4YG	H2AX	p.K75R
TCGA-F4-6806	H2AX	p.P118L
TCGA-ET-A3BO	H2AX	p.R12S
TCGA-EA-A43B	H2AX	p.R78P
PT_RX1EWBP9	H2AZ1	p.E60Vfs*8
DO46571	H2AZ1	p.N72_L77del
PT_RX1EWBP9	H2AZ1	p.S55_A57del
TCGA-EJ-A7NM	H2AZ1	p.A2G
TCGA-V4-A9EV	H2AZ1	p.A52V
TCGA-22-5491	H2AZ1	p.A56P
TCGA-BS-A0TE	H2AZ1	p.A73T
TCGA-D1-A17B	H2AZ1	p.G109C
TCGA-DD-AACJ	H2AZ1	p.K5N
TCGA-B6-A0IB	H2AZ1	p.K8N
DO45241	H2AZ1	p.R35Q
TCGA-A1-A0SF	H2AZ1	p.R81C
TCGA-MI-A75I	H2AZ1	p.R81C
TCGA-4Z-AA83	H2AZ1	p.S117F
TCGA-IG-A4P3	H2AZ1	p.S21L
TCGA-CD-8535	H2AZ1	p.S21L
TCGA-DY-A1DF	H2AZ1	p.S43C
TCGA-KM-8440	H2AZ1	p.T41K
TCGA-24-1428	H2AZ2	p.K38Efs*35
TCGA-22-5489	H2AZ2	p.E60G
TCGA-YL-A8SC	H2AZ2	p.I111M
TCGA-CV-7421	H2AZ2	p.L118M
TCGA-AP-A0L8	H2AZ2	p.L77I
TCGA-FI-A2EX	H2AZ2	p.R40H
TCGA-IN-AB1X	H2AZ2	p.R85L
TCGA-4Z-AA7Q	H2AZ2	p.*129Yext*32
TCGA-A2-A0D2	H2BC1	p.T117_S125del
TCGA-T3-A92N	H2BC1	p.A109V
DO1018	H2BC1	p.G106R
DO45201	H2BC1	p.P2L
TCGA-AA-3812	H2BC1	p.P52L
TCGA-IQ-A61H	H2BC1	p.R31C
TCGA-28-2502	H2BC1	p.R74C
DO51150	H2BC1	p.R88C
TCGA-FS-A1YY	H2BC1	p.S12F
TCGA-BT-A20P	H2BC1	p.S40C
TCGA-14-1034	H2BC1	p.T117A
TCGA-P3-A6SX	H2BC1	p.T121N
TCGA-ZQ-A9CR	H2BC1	p.V21I
TCGA-12-0820	H2BC10	p.R93Gfs*?
TCGA-24-1603	H2BC10	p.A5G
TCGA-13-0885	H2BC10	p.D26Y
TCGA-DK-A2I6	H2BC10	p.E77K
TCGA-UY-A78P	H2BC10	p.E77K
TCGA-AP-A0LI	H2BC10	p.E77Q
TCGA-CR-7401	H2BC10	p.G115D
DO52693	H2BC10	p.I70T
TCGA-20-1683	H2BC10	p.P2R
TCGA-13-2061	H2BC10	p.R80C
DO221124	H2BC10	p.S37T
TCGA-85-A4JC	H2BC10	p.S88W
TCGA-22-5471	H2BC10	p.V99L
TCGA-FJ-A3ZF	H2BC10	p.K126*
TCGA-GS-A9TY	H2BC11	p.P104Rfs*19
TCGA-N7-A4Y5	H2BC11	p.S79Yfs*39
DO23542	H2BC11	p.A22T
DO50332	H2BC11	p.A82S
TCGA-AZ-6599	H2BC11	p.E114K
TCGA-ZF-AA52	H2BC11	p.E36K
DO52694	H2BC11	p.E72D
TCGA-18-4721	H2BC11	p.F71L
TCGA-F4-6461	H2BC11	p.G27V
DO27767	H2BC11	p.H50N
TCGA-DK-A6B5	H2BC11	p.K13N
TCGA-A2-A25B	H2BC11	p.M60L
TCGA-XM-A8RF	H2BC11	p.M60I
TCGA-GS-A9TT	H2BC11	p.P104T
TCGA-WA-A7GZ	H2BC11	p.P104S
TCGA-BR-8284	H2BC11	p.P2L
TCGA-CV-6436	H2BC11	p.P4T
TCGA-50-6591	H2BC11	p.Q48H
TCGA-B8-4143	H2BC11	p.S33N
TCGA-IB-7649	H2BC11	p.S65L
TCGA-B1-A655	H2BC11	p.T89I
DO48577	H2BC11	p.V112E
TCGA-ZF-AA54	H2BC11	p.E114*
TCGA-A2-A0T1	H2BC12	p.A82T
TCGA-JY-A938	H2BC12	p.D69G
TCGA-QL-A97D	H2BC12	p.E114D
TCGA-BA-5558	H2BC12	p.E114K
TCGA-CV-A45U	H2BC12	p.E114Q
TCGA-EW-A1PB	H2BC12	p.E3K
TCGA-CV-7236	H2BC12	p.E3K
TCGA-58-8393	H2BC12	p.E3K
TCGA-C5-A1BL	H2BC12	p.F71L
TCGA-33-AASL	H2BC12	p.G14C
TCGA-CD-8531	H2BC12	p.G27D
TCGA-FA-A4BB	H2BC12	p.H110Y
TCGA-09-1674	H2BC12	p.H110N
TCGA-XF-AAMJ	H2BC12	p.K13R
TCGA-EP-A2KC	H2BC12	p.Q23K
TCGA-BB-4224	H2BC12	p.S57C
TCGA-CD-8531	H2BC12	p.T123A
TCGA-PN-A8MA	H2BC12	p.V19M
TCGA-A1-A0SP	H2BC12	p.V40I
TCGA-CV-7243	H2BC12	p.V67I
TCGA-60-2715	H2BC12	p.K12*
TCGA-BR-6453	H2BC12	.
TCGA-29-1771	H2BC13	p.Y43Sfs*4
TCGA-D7-A6EZ	H2BC13	p.A5D
TCGA-BG-A0MU	H2BC13	p.A5T
TCGA-55-6972	H2BC13	p.D69N
TCGA-ZF-AA58	H2BC13	p.E77K
TCGA-E2-A154	H2BC13	p.G14C
TCGA-DD-AACL	H2BC13	p.G61V
TCGA-24-2033	H2BC13	p.I62M
TCGA-ZF-AA58	H2BC13	p.I74M
TCGA-IQ-A61G	H2BC13	p.I90T
TCGA-D7-6527	H2BC13	p.I95M
TCGA-3C-AALK	H2BC13	p.L4V
TCGA-FA-A6HN	H2BC13	p.P104S
DO52619	H2BC13	p.P2S
TCGA-AZ-6599	H2BC13	p.R100C
TCGA-FA-8693	H2BC13	p.S15F
DO50808	H2BC13	p.S65C
TCGA-CV-A464	H2BC13	p.V45M
TCGA-XJ-A83F	H2BC13	p.V99E
TCGA-21-1071	H2BC13	p.Y84C
TCGA-GS-A9TX	H2BC13	p.Y122*
TCGA-BT-A20T	H2BC13	p.Y41*
TCGA-85-8070	H2BC13	p.M1?
TCGA-2V-A95S	H2BC14	p.A111T
TCGA-IQ-7632	H2BC14	p.E106K
TCGA-VS-A9UA	H2BC14	p.E114K
TCGA-WE-A8JZ	H2BC14	p.E3K
TCGA-CF-A47Y	H2BC14	p.E94D
TCGA-RQ-A68N	H2BC14	p.H50Y
TCGA-QH-A6X9	H2BC14	p.Q48H
TCGA-EI-7004	H2BC14	p.R100H
TCGA-HC-A8D1	H2BC14	p.R80P
TCGA-61-1722	H2BC14	p.S124I
TCGA-UU-A93S	H2BC14	p.S37C
TCGA-DK-AA6P	H2BC14	p.S39F
TCGA-VS-A959	H2BC14	p.S56F
TCGA-AC-A6IW	H2BC14	p.S88L
TCGA-DD-AADB	H2BC14	p.K28*
TCGA-AX-A05T	H2BC15	p.D69N
TCGA-A4-A4ZT	H2BC15	p.E106K
TCGA-OR-A5JB	H2BC15	p.E114K
TCGA-EJ-7317	H2BC15	p.F71C
TCGA-13-0807	H2BC15	p.G105E
TCGA-CN-4739	H2BC15	p.H50R
TCGA-T2-A6WX	H2BC15	p.K24N
DO27785	H2BC15	p.R87P
TCGA-GM-A3NW	H2BC15	p.S37N
TCGA-GU-A42P	H2BC15	p.S56L
TCGA-P3-A5Q5	H2BC15	p.S56L
TCGA-58-8388	H2BC15	p.V99L
TCGA-GC-A3RD	H2BC17	p.G76Afs*?
TCGA-B0-5113	H2BC17	p.A22V
TCGA-IN-A6RP	H2BC17	p.A22G
TCGA-AP-A0LF	H2BC17	p.E114Q
TCGA-24-1469	H2BC17	p.E36K
TCGA-L5-A4OW	H2BC17	p.G14D
TCGA-22-5471	H2BC17	p.G54C
TCGA-VP-A87D	H2BC17	p.P4Q
TCGA-DM-A0XD	H2BC17	p.S39C
TCGA-KL-8339	H2BC17	p.S7C
TCGA-GU-AATP	H2BC17	p.S88L
TCGA-63-A5MV	H2BC17	p.S92F
TCGA-91-7771	H2BC17	p.T91N
DO27827	H2BC17	p.V19A
TCGA-36-2534	H2BC17	p.Y43*
TCGA-22-5471	H2BC17	p.M1?
TCGA-AO-A0J9	H2BC18	p.A10Kfs*31
TCGA-B5-A3FB	H2BC18	p.K121_T123del
DO52580	H2BC18	p.A108T
TCGA-JY-A93C	H2BC18	p.A111T
TCGA-FI-A2CX	H2BC18	p.D3Y
TCGA-EK-A3GJ	H2BC18	p.E36D
TCGA-33-4589	H2BC18	p.E36D
TCGA-IG-A5B8	H2BC18	p.E94D
TCGA-BL-A13J	H2BC18	p.F71L
TCGA-58-8393	H2BC18	p.F71L
TCGA-AN-A0XL	H2BC18	p.K17N
TCGA-EK-A3GJ	H2BC18	p.K28N
TCGA-BR-A4PF	H2BC18	p.K28R
TCGA-36-2533	H2BC18	p.K44R
DO44828	H2BC18	p.P11L
DO52615	H2BC18	p.P2L
DO35082	H2BC18	p.R30C
TCGA-FA-A6HN	H2BC18	p.S124R
TCGA-77-7338	H2BC18	p.S92F
PT_8GN3TQRM	H2BC18	p.V49A
DO221545	H2BC21	p.K28Sfs*18
TCGA-A3-3317	H2BC21	p.N85del
TCGA-G3-A6UC	H2BC21	p.A10S
TCGA-A4-7996	H2BC21	p.A5T
TCGA-61-2096	H2BC21	p.A5G
TCGA-A2-A0EO	H2BC21	p.E114K
TCGA-05-4395	H2BC21	p.E3Q
TCGA-13-0885	H2BC21	p.E77Q
TCGA-HB-A3YV	H2BC21	p.E94D
TCGA-4Z-AA86	H2BC21	p.F71L
TCGA-DK-A3IK	H2BC21	p.F71L
TCGA-C8-A8HP	H2BC21	p.F71L
TCGA-C5-A1BL	H2BC21	p.F71L
TCGA-C5-A2LX	H2BC21	p.F71L
TCGA-RS-A6TO	H2BC21	p.F71L
TCGA-FA-A6HN	H2BC21	p.G27A
DO221129	H2BC21	p.K109N
TCGA-FF-8061	H2BC21	p.K121E
TCGA-E9-A244	H2BC21	p.K24N
TCGA-RQ-AAAT	H2BC21	p.L107V
TCGA-BH-A0C1	H2BC21	p.P4L
TCGA-KP-A3W0	H2BC21	p.P4S
TCGA-ZF-AA4R	H2BC21	p.P9A
DO221545	H2BC21	p.R30P
DO52664	H2BC21	p.S124N
TCGA-CQ-5332	H2BC21	p.S15C
TCGA-P3-A6T3	H2BC21	p.S65C
TCGA-UZ-A9PK	H2BC21	p.S7T
DO27857	H2BC21	p.S92P
TCGA-85-8351	H2BC21	p.T97A
TCGA-23-1030	H2BC21	p.V119A
DO33264	H2BC3	p.S79Gfs*5
TCGA-29-1761	H2BC3	p.G61_M63del
TCGA-C5-A2LY	H2BC3	p.A111V
TCGA-CR-6478	H2BC3	p.A75V
TCGA-NH-A6GC	H2BC3	p.A98S
TCGA-DK-AA6X	H2BC3	p.E114K
TCGA-78-7152	H2BC3	p.E36K
TCGA-85-8582	H2BC3	p.E36D
TCGA-BH-A0DS	H2BC3	p.E72K
TCGA-62-A471	H2BC3	p.E72Q
TCGA-DY-A1DF	H2BC3	p.E77K
TCGA-A7-A0DA	H2BC3	p.E94D
TCGA-A7-A0DA	H2BC3	p.K121N
DO33077	H2BC3	p.K24N
TCGA-DM-A288	H2BC3	p.K25R
TCGA-CR-7365	H2BC3	p.K28N
TCGA-DU-8163	H2BC3	p.P9A
DO221539	H2BC3	p.R73H
TCGA-ZC-AAA7	H2BC3	p.S15F
TCGA-ZF-AA56	H2BC3	p.S5T
TCGA-L5-A8NK	H2BC3	p.S5Y
TCGA-DD-A113	H2BC3	p.T97M
TCGA-SX-A71U	H2BC3	p.M1?
DO27787	H2BC4	p.A98V
TCGA-BH-A0BV	H2BC4	p.E114K
TCGA-05-5715	H2BC4	p.E114Q
TCGA-JW-A5VJ	H2BC4	p.E3Q
TCGA-C5-A1BJ	H2BC4	p.E36D
TCGA-GM-A2DI	H2BC4	p.E72Q
DO52553	H2BC4	p.E77K
TCGA-77-A5GB	H2BC4	p.E77Q
TCGA-24-1469	H2BC4	p.E77K
TCGA-66-2767	H2BC4	p.E94D
TCGA-BQ-7049	H2BC4	p.F66C
TCGA-CC-A9FW	H2BC4	p.G61V
DO27805	H2BC4	p.I70M
TCGA-BR-A4IY	H2BC4	p.K31T
TCGA-BH-A0BZ	H2BC4	p.L103P
DO27853	H2BC4	p.M63I
DO6934	H2BC4	p.N85S
TCGA-AA-A02O	H2BC4	p.P104S
TCGA-DU-A6S8	H2BC4	p.P4L
DO52648	H2BC4	p.R73G
TCGA-FF-A7CQ	H2BC4	p.R73H
TCGA-85-7698	H2BC4	p.R93G
TCGA-E2-A159	H2BC4	p.S125F
TCGA-IB-7654	H2BC4	p.S15T
TCGA-W2-A7HB	H2BC4	p.S65Y
TCGA-EL-A3GZ	H2BC4	p.S7C
DO52647	H2BC4	p.T120I
TCGA-FF-8047	H2BC4	p.T120I
TCGA-UF-A7JD	H2BC4	p.T89S
TCGA-EW-A1OV	H2BC4	p.V45L
TCGA-BT-A42F	H2BC4	p.E36*
TCGA-43-A56U	H2BC4	p.E36*
TCGA-E2-A152	H2BC4	p.E77*
TCGA-CJ-5672	H2BC5	p.A18_V19insT
TCGA-13-0899	H2BC5	p.A22G
TCGA-85-8353	H2BC5	p.A8G
TCGA-BR-8370	H2BC5	p.D52N
TCGA-MT-A51W	H2BC5	p.D69H
TCGA-CN-A641	H2BC5	p.E3Q
TCGA-20-1684	H2BC5	p.E3Q
TCGA-OL-A5RW	H2BC5	p.E77Q
TCGA-62-A472	H2BC5	p.G105R
TCGA-VQ-A925	H2BC5	p.G105W
DO50796	H2BC5	p.G115S
TCGA-GD-A3OQ	H2BC5	p.I55M
TCGA-HD-A633	H2BC5	p.I74M
TCGA-D1-A0ZV	H2BC5	p.I95V
TCGA-22-1002	H2BC5	p.K126N
DO52647	H2BC5	p.L107V
TCGA-EX-A69M	H2BC5	p.P4S
TCGA-C5-A7UH	H2BC5	p.R32L
DO45197	H2BC5	p.R80C
TCGA-CV-5430	H2BC5	p.S37R
TCGA-EM-A1CT	H2BC5	p.S92P
DO45229	H2BC5	p.T5A
TCGA-CV-6436	H2BC5	p.V99L
TCGA-BW-A5NO	H2BC5	p.Y43*
TCGA-FA-A86F	H2BC5	p.*127Qext*13
TCGA-28-2502	H2BC6	p.K25del
TCGA-27-2528	H2BC6	p.I62dup
TCGA-A2-A25E	H2BC6	p.S125delinsLD
PT_A06JR0E5	H2BC6	p.A59V
TCGA-33-AASJ	H2BC6	p.E77K
DO45111	H2BC6	p.I90F
TCGA-B5-A1N2	H2BC6	p.P11Q
DO46488	H2BC6	p.S113L
TCGA-19-2621	H2BC6	p.S15T
TCGA-23-1032	H2BC6	p.T116S
TCGA-CR-7377	H2BC6	p.T91A
TCGA-XK-AAK1	H2BC7	p.A8Lfs*12
TCGA-CN-5359	H2BC7	p.F66del
TCGA-HT-7481	H2BC7	p.K25del
PT_Y5KY6KN9	H2BC7	p.A111D
TCGA-CV-7247	H2BC7	p.A22V
TCGA-DK-AA6Q	H2BC7	p.E3K
TCGA-CD-8527	H2BC7	p.E3K
TCGA-A2-A0EY	H2BC7	p.E77K
TCGA-CR-6484	H2BC7	p.E77K
TCGA-85-8354	H2BC7	p.E94D
DO47124	H2BC7	p.H110L
TCGA-56-6545	H2BC7	p.K109N
TCGA-KK-A6E5	H2BC7	p.P11S
TCGA-2G-AAKH	H2BC7	p.R100C
TCGA-DM-A1D4	H2BC7	p.M1?
TCGA-66-2793	H2BC8	p.D26Afs*20
TCGA-B5-A3F9	H2BC8	p.G76Afs*?
TCGA-CN-6997	H2BC8	p.G14_K17del
TCGA-HU-8243	H2BC8	p.K25del
TCGA-FC-7708	H2BC8	p.S56_I62del
DO50306	H2BC8	p.T89del
TCGA-A2-A04X	H2BC8	p.A75V
TCGA-4E-A92E	H2BC8	p.D52N
TCGA-OL-A5RW	H2BC8	p.E114K
TCGA-EK-A2PM	H2BC8	p.E114Q
TCGA-5P-A9K8	H2BC8	p.E114Q
DO45293	H2BC8	p.E3K
TCGA-KC-A4BR	H2BC8	p.E3V
TCGA-LN-A9FQ	H2BC8	p.E36K
DO50407	H2BC8	p.E72Q
TCGA-XF-A9SG	H2BC8	p.E77K
TCGA-EA-A3Y4	H2BC8	p.G105R
DO52659	H2BC8	p.G27D
TCGA-FA-A6HN	H2BC8	p.H110Y
TCGA-CQ-6218	H2BC8	p.I55M
TCGA-28-2506	H2BC8	p.K24Q
TCGA-VS-A9V2	H2BC8	p.K31E
TCGA-F5-6465	H2BC8	p.K86N
TCGA-86-8672	H2BC8	p.M63I
TCGA-98-A53B	H2BC8	p.P4T
TCGA-DG-A2KL	H2BC8	p.P9S
TCGA-CR-7371	H2BC8	p.P9A
TCGA-R5-A7ZF	H2BC8	p.P9S
TCGA-BR-4369	H2BC8	p.R34P
DO27817	H2BC8	p.S124N
TCGA-DE-A4MD	H2BC8	p.S56L
TCGA-96-8169	H2BC8	p.S88W
DO27827	H2BC8	p.T123I
TCGA-AJ-A2QM	H2BC8	p.T20A
TCGA-EW-A6SC	H2BC8	p.E77*
TCGA-GU-AATP	H2BC8	p.K47*
TCGA-22-5482	H2BC9	p.T120Pfs*?
TCGA-60-2708	H2BC9	p.D52_T53del
TCGA-DV-5565	H2BC9	p.K6_A8del
TCGA-13-0807	H2BC9	p.A10V
TCGA-BT-A42F	H2BC9	p.D69H
TCGA-DG-A2KK	H2BC9	p.E114Q
TCGA-AG-4001	H2BC9	p.E114K
TCGA-43-5670	H2BC9	p.E36D
TCGA-CV-6942	H2BC9	p.E72Q
TCGA-AC-A6IW	H2BC9	p.E77Q
TCGA-LN-A5U7	H2BC9	p.E94Q
DO27783	H2BC9	p.G115V
TCGA-61-1998	H2BC9	p.G76S
PT_92YX7KK9	H2BC9	p.K47Q
TCGA-CH-5737	H2BC9	p.K86N
TCGA-13-1488	H2BC9	p.P11L
TCGA-24-2261	H2BC9	p.P2L
DO52562	H2BC9	p.P51S
TCGA-BB-4223	H2BC9	p.Q23H
TCGA-3H-AB3L	H2BC9	p.R93K
TCGA-LN-A5U5	H2BC9	p.S125C
TCGA-GM-A2DO	H2BC9	p.S15Y
TCGA-LN-A49X	H2BC9	p.S15C
TCGA-85-A511	H2BU1	p.I62Hfs*8
DO27827	H2BU1	p.A118T
TCGA-E9-A3X8	H2BU1	p.E77K
TCGA-AG-A016	H2BU1	p.G14S
TCGA-HD-A634	H2BU1	p.P11L
TCGA-MA-AA3Z	H2BU1	p.R100C
TCGA-50-5066	H2BU1	p.S5Y
TCGA-C8-A134	H2BW1	p.E155Sfs*36
PT_89XRZBSG	H2BW1	p.A24T
TCGA-58-A46L	H2BW1	p.D79E
TCGA-3L-AA1B	H2BW1	p.E120K
TCGA-JW-A5VJ	H2BW1	p.E155Q
DO45211	H2BW1	p.E155K
DO35186	H2BW1	p.E157K
TCGA-AO-A0J3	H2BW1	p.G78R
TCGA-02-0055	H2BW1	p.H111Y
TCGA-CV-7102	H2BW1	p.H111D
TCGA-43-8115	H2BW1	p.L22I
TCGA-P3-A6T8	H2BW1	p.P147L
TCGA-D7-8579	H2BW1	p.P147L
TCGA-68-8250	H2BW1	p.Q45K
DO50325	H2BW1	p.R116C
TCGA-18-5592	H2BW1	p.R116P
TCGA-BR-8686	H2BW1	p.R139W
TCGA-HU-8244	H2BW1	p.R139Q
TCGA-C5-A1M7	H2BW1	p.R3H
TCGA-BG-A0MS	H2BW1	p.R3H
TCGA-FS-A1YW	H2BW1	p.R64Q
TCGA-B5-A0K1	H2BW1	p.R66H
TCGA-CV-7102	H2BW1	p.R86C
TCGA-QH-A65R	H2BW1	p.R86C
DO35198	H2BW1	p.R86C
TCGA-NC-A5HL	H2BW1	p.S74C
TCGA-DU-8167	H2BW1	p.S80R
TCGA-EE-A29A	H2BW1	p.T119I
TCGA-R6-A8W8	H2BW1	p.T37N
TCGA-5M-AATE	H2BW1	p.T54M
TCGA-A1-A0SH	H2BW1	p.E155*
TCGA-2F-A9KQ	H3-3A	p.A16S
TCGA-HU-A4HD	H3-3A	p.A48E
TCGA-A2-A25A	H3-3A	p.G103C
TCGA-OR-A5K0	H3-3A	p.G35R
DO52633	H3-3A	p.G35W
DO52575	H3-3A	p.G35W
TCGA-06-A5U0	H3-3A	p.G35R
TCGA-12-0773	H3-3A	p.G35V
TCGA-19-1388	H3-3A	p.G35R
PT_9BZETM0M	H3-3A	p.G35R
PT_N3205P0D	H3-3A	p.G35R
PT_RDJ40M73	H3-3A	p.G35R
PT_X71D7G5S	H3-3A	p.G35R
TCGA-HT-7469	H3-3A	p.G35R
TCGA-FA-A7Q1	H3-3A	p.K15N
DO52655	H3-3A	p.K24R
PT_1AAYYGGY	H3-3A	p.K28M
PT_1DSX4VJM	H3-3A	p.K28M
PT_1E3E6GMF	H3-3A	p.K28M
PT_1YQH5NSH	H3-3A	p.K28M
PT_2JDDX6TJ	H3-3A	p.K28M
PT_40HTPY49	H3-3A	p.K28M
PT_4XB3YTJM	H3-3A	p.K28M
PT_59D00MBQ	H3-3A	p.K28M
PT_5BWZA0NT	H3-3A	p.K28M
PT_7FZ8SE69	H3-3A	p.K28M
PT_7P6J57H3	H3-3A	p.K28M
PT_858H7ABM	H3-3A	p.K28M
PT_9GKVQ9QS	H3-3A	p.K28M
PT_A06JR0E5	H3-3A	p.K28M
PT_B38P3Y5T	H3-3A	p.K28M
PT_C9YDTZPA	H3-3A	p.K28M
PT_DJ106XYS	H3-3A	p.K28M
PT_DMAF1J4A	H3-3A	p.K28M
PT_EN2RN5Y1	H3-3A	p.K28M
PT_FYPWZBH0	H3-3A	p.K28M
PT_HMF8J4EG	H3-3A	p.K28M
PT_JNEV57VK	H3-3A	p.K28M
PT_JSFBMK5V	H3-3A	p.K28M
PT_KAQMYFYB	H3-3A	p.K28M
PT_KTRJ8TFY	H3-3A	p.K28M
PT_KZ56XHJT	H3-3A	p.K28M
PT_M23Q0DC3	H3-3A	p.K28M
PT_M9XXJ4GR	H3-3A	p.K28M
PT_NK8A49X5	H3-3A	p.K28M
PT_NWYSD53S	H3-3A	p.K28M
PT_P2NGYMG5	H3-3A	p.K28M
PT_PR4YBBH3	H3-3A	p.K28M
PT_QA9WJ679	H3-3A	p.K28M
PT_QTDY0Y9A	H3-3A	p.K28M
PT_R4T1V1K4	H3-3A	p.K28M
PT_RA6AGBA7	H3-3A	p.K28M
PT_RE6AXQM1	H3-3A	p.K28M
PT_RYMG3M91	H3-3A	p.K28M
PT_V1HNAC2Q	H3-3A	p.K28M
PT_VCD0W8HG	H3-3A	p.K28M
PT_W5GP3F6B	H3-3A	p.K28M
PT_WGVEF96B	H3-3A	p.K28M
PT_X5TQR8V2	H3-3A	p.K28M
PT_Y5KY6KN9	H3-3A	p.K28M
PT_Y660CKCB	H3-3A	p.K28M
PT_Y74CVASJ	H3-3A	p.K28M
PT_Z4PJA6KT	H3-3A	p.K28M
PT_63F63QY0	H3-3A	p.K28M
PT_HGM20MW7	H3-3A	p.K28M
PT_A325EYR2	H3-3A	p.K28M
DO35982	H3-3A	p.K28M
TCGA-TM-A84C	H3-3A	p.K28M
TCGA-BT-A20Q	H3-3A	p.K37R
DO52626	H3-3A	p.K37M
TCGA-EK-A2RB	H3-3A	p.K5M
TCGA-CD-8533	H3-3A	p.R18G
TCGA-E9-A1R3	H3-3A	p.R3G
TCGA-C5-A1M6	H3-3A	p.R3C
TCGA-HT-8110	H3-3A	p.R3C
TCGA-BK-A139	H3-3A	p.R50C
DO50791	H3-3A	p.R64L
TCGA-E2-A573	H3-3A	p.R9G
DO23541	H3-3A	p.T46A
DO52137	H3-3A	p.V47E
TCGA-85-8072	H3-3A	p.Q6*
TCGA-NC-A5HL	H3-3A	p.Y100*
DO48577	H3-3A	-
TCGA-A7-A13E	H3-3B	p.E95del
DO52126	H3-3B	p.A76P
TCGA-K4-A3WU	H3-3B	p.E134Q
TCGA-VS-A9UD	H3-3B	p.E98K
TCGA-QQ-A5V2	H3-3B	p.G35V
TCGA-QQ-A5V2	H3-3B	p.H40R
TCGA-66-2793	H3-3B	p.I120V
DO52623	H3-3B	p.K37M
DO52625	H3-3B	p.K37M
DO52629	H3-3B	p.K37M
DO52631	H3-3B	p.K37M
TCGA-CQ-6228	H3-3B	p.K37M
TCGA-QK-A8Z7	H3-3B	p.K37M
DO50423	H3-3B	p.P17L
TCGA-21-5784	H3-3B	p.R27G
TCGA-SH-A9CT	H3-3B	p.R3G
TCGA-EE-A29W	H3-3B	p.R73M
TCGA-X7-A8M5	H3-3B	p.R9L
TCGA-E7-A7DU	H3-3B	p.Y42C
TCGA-B5-A121	H3-3B	p.X43_splice
TCGA-97-A4LX	H3-4	p.A16E
TCGA-HM-A3JJ	H3-4	p.A76T
TCGA-AG-A01N	H3-4	p.D124Y
TCGA-83-5908	H3-4	p.E106Q
TCGA-FB-AAQ0	H3-4	p.E98D
DO50842	H3-4	p.F85C
DO10806	H3-4	p.P17S
TCGA-C8-A12W	H3-4	p.P39L
TCGA-MT-A67A	H3-4	p.P39L
TCGA-BA-A4IF	H3-4	p.Q69L
TCGA-06-2563	H3-4	p.R117W
TCGA-CH-5746	H3-4	p.R129C
TCGA-12-0692	H3-4	p.R53C
TCGA-DM-A285	H3-5	p.S32Lfs*5
TCGA-GD-A6C6	H3-5	p.E133K
TCGA-95-7948	H3-5	p.E97K
TCGA-20-1685	H3-5	p.F78L
TCGA-AP-A0LN	H3-5	p.G35R
PT_EQ5C5TEA	H3-5	p.L104F
PT_RXJZ3C5G	H3-5	p.L104F
TCGA-CV-7254	H3-5	p.L61F
DO10806	H3-5	p.N79D
TCGA-HT-7694	H3-5	p.R128H
TCGA-21-1075	H3-5	p.R128H
TCGA-76-6660	H3-5	p.R52H
DO50348	H3-5	p.R53C
TCGA-85-A4QR	H3-5	p.R9C
TCGA-3A-A9IN	H3-5	p.V46M
TCGA-A5-A7WK	H3-5	p.V46M
PT_EQ5C5TEA	H3-5	p.V89I
PT_RXJZ3C5G	H3-5	p.V89I
TCGA-66-2793	H3-5	p.V89I
TCGA-NH-A50T	H3-5	p.R49*
TCGA-BR-8679	H3C1	p.A115S
TCGA-AX-A3G3	H3C1	p.A96V
TCGA-DK-A1A7	H3C1	p.F79C
TCGA-85-8584	H3C1	p.L127V
TCGA-13-0755	H3C1	p.Q20H
TCGA-AZ-6599	H3C1	p.R132C
TCGA-EK-A2PM	H3C1	p.S11C
TCGA-A7-A0DA	H3C1	p.T4I
TCGA-AA-3858	H3C1	p.Q69*
TCGA-80-5611	H3C10	p.A128P
TCGA-OR-A5K9	H3C10	p.A2G
TCGA-3B-A9HO	H3C10	p.A76G
TCGA-BR-8484	H3C10	p.E98K
TCGA-FP-7735	H3C10	p.H40P
TCGA-59-2348	H3C10	p.I113V
TCGA-4Z-AA7S	H3C10	p.I63V
TCGA-GV-A3JX	H3C10	p.I63M
TCGA-CV-5978	H3C10	p.K5M
DO46390	H3C10	p.P31Q
TCGA-CN-A63V	H3C10	p.Q6H
TCGA-CC-A9FS	H3C10	p.R43Q
TCGA-13-1481	H3C10	p.R9G
TCGA-CV-A6JE	H3C10	p.T59S
TCGA-4C-A93U	H3C10	p.T81A
DO45173	H3C11	p.F79F?
DO52695	H3C11	p.A112V
TCGA-CM-4748	H3C11	p.A128P
TCGA-G3-AAV3	H3C11	p.A128V
TCGA-R5-A7ZR	H3C11	p.A22T
TCGA-D8-A1XW	H3C11	p.A26P
TCGA-79-5596	H3C11	p.D82H
TCGA-94-7943	H3C11	p.D82N
TCGA-IN-A6RO	H3C11	p.D82H
TCGA-GC-A3RB	H3C11	p.E106Q
TCGA-EA-A5ZE	H3C11	p.E106Q
TCGA-UF-A71E	H3C11	p.E106K
TCGA-CQ-5326	H3C11	p.E134D
TCGA-DK-AA6X	H3C11	p.E98K
TCGA-ZF-A9R0	H3C11	p.E98K
TCGA-CQ-5326	H3C11	p.E98K
TCGA-A7-A0DA	H3C11	p.G13V
TCGA-86-8672	H3C11	p.G34S
TCGA-04-1348	H3C11	p.G45D
TCGA-YC-A8S6	H3C11	p.K37N
TCGA-EA-A439	H3C11	p.K37N
TCGA-CV-7263	H3C11	p.K37M
TCGA-UF-A719	H3C11	p.K37M
TCGA-55-8505	H3C11	p.K57N
TCGA-AP-A0LF	H3C11	p.K80N
TCGA-DD-A1EF	H3C11	p.M91T
TCGA-G4-6303	H3C11	p.Q6R
TCGA-VQ-A92D	H3C11	p.R27C
TCGA-CR-7367	H3C11	p.S11F
DO52648	H3C11	p.T108I
TCGA-CC-A7IK	H3C11	p.T119P
TCGA-US-A774	H3C11	p.V118G
TCGA-59-2363	H3C11	p.Y100H
TCGA-06-0875	H3C12	p.R41Tfs*49
DO52648	H3C12	p.A112R
TCGA-B0-5092	H3C12	p.A16V
TCGA-EK-A3GN	H3C12	p.A8S
TCGA-CN-A642	H3C12	p.H114D
TCGA-B9-A5W8	H3C12	p.K19Q
TCGA-AN-A0FW	H3C12	p.K28R
TCGA-BR-8289	H3C12	p.L110V
TCGA-L5-A4OU	H3C12	p.Q20L
DO27811	H3C12	p.Q56H
TCGA-B5-A11V	H3C12	p.R129H
DO52685	H3C12	p.R135G
TCGA-CQ-5334	H3C12	p.S11Y
TCGA-5U-AB0D	H3C12	p.V47M
TCGA-69-8255	H3C13	p.K80*
TCGA-49-6744	H3C13	p.A8V
TCGA-GU-AATP	H3C13	p.C111Y
TCGA-AN-A0AL	H3C13	p.D124Y
TCGA-CR-7365	H3C13	p.E106K
TCGA-94-7943	H3C13	p.E106K
TCGA-LN-A9FR	H3C13	p.E51D
DO50787	H3C13	p.E51D
TCGA-Q1-A73Q	H3C13	p.E98K
TCGA-63-A5MP	H3C13	p.G103R
TCGA-60-2713	H3C13	p.H40Q
TCGA-CV-A465	H3C13	p.I125V
TCGA-AN-A0AL	H3C13	p.K123N
TCGA-CX-7086	H3C13	p.K37M
TCGA-IN-7808	H3C13	p.K5N
DO52648	H3C13	p.R73C
TCGA-AY-6386	H3C13	p.R9S
TCGA-EM-A2CN	H3C13	p.R9C
TCGA-E2-A159	H3C13	p.S11L
TCGA-BC-A10Q	H3C13	p.T119A
DO10835	H3C13	p.T119S
TCGA-K4-A3WS	H3C13	p.T12N
TCGA-76-4928	H3C13	p.T4S
TCGA-FI-A2F8	H3C13	p.Q56*
TCGA-FF-A7CX	H3C2	p.A136Rfs*?
TCGA-BH-A0HK	H3C2	p.R135Sfs*12
TCGA-D1-A2G5	H3C2	p.R135Sfs*12
DO27853	H3C2	p.L66del
TCGA-34-2608	H3C2	p.R64_K65del
TCGA-AP-A0L9	H3C2	p.A32D
TCGA-VP-A879	H3C2	p.C97Y
TCGA-OR-A5J1	H3C2	p.D124H
TCGA-85-8352	H3C2	p.D124H
TCGA-E2-A1IE	H3C2	p.D82N
TCGA-FA-A7Q1	H3C2	p.E134Q
TCGA-LN-A4MR	H3C2	p.E134Q
TCGA-E7-A6ME	H3C2	p.E51Q
TCGA-BH-A1F8	H3C2	p.E51Q
TCGA-L5-A4OM	H3C2	p.E51D
TCGA-95-7948	H3C2	p.E51Q
TCGA-04-1336	H3C2	p.E51Q
TCGA-A8-A09I	H3C2	p.E74K
TCGA-LL-A73Y	H3C2	p.E74Q
TCGA-DM-A1DB	H3C2	p.E74Q
TCGA-18-3415	H3C2	p.E74K
TCGA-DD-AADI	H3C2	p.E95K
TCGA-G2-A2EF	H3C2	p.E98K
TCGA-A7-A26H	H3C2	p.E98K
TCGA-AC-A62X	H3C2	p.F79L
TCGA-G2-AA3D	H3C2	p.H40N
PT_CSKHQB16	H3C2	p.K28M
PT_G16VK7FR	H3C2	p.K28M
PT_PSX2CSYX	H3C2	p.K28M
PT_VPEMAQBN	H3C2	p.K28M
PT_7E3V3JFX	H3C2	p.K28M
PT_6Q0NPVP3	H3C2	p.K28M
TCGA-FD-A6TA	H3C2	p.L83I
DO46396	H3C2	p.M121I
TCGA-AH-6544	H3C2	p.Q86H
TCGA-24-1466	H3C2	p.R117Q
TCGA-2F-A9KR	H3C2	p.R132C
TCGA-BH-A42U	H3C2	p.R132C
TCGA-QK-A6II	H3C2	p.R132C
TCGA-D6-A6EN	H3C2	p.R135K
TCGA-85-A511	H3C2	p.R18L
TCGA-BC-4073	H3C2	p.R27H
TCGA-DX-A1KW	H3C2	p.R27P
TCGA-98-8022	H3C2	p.R3G
TCGA-E9-A226	H3C2	p.R73P
TCGA-AA-A01C	H3C2	p.R73P
TCGA-A2-A0SX	H3C2	p.V118M
TCGA-BH-A1F8	H3C2	p.E95*
TCGA-LN-A49X	H3C2	p.E95*
TCGA-OL-A66P	H3C3	p.C111Rfs*5
TCGA-L5-A8NG	H3C3	p.C111Rfs*5
TCGA-ZM-AA0H	H3C3	p.C111Rfs*5
TCGA-C8-A130	H3C3	p.A30P
TCGA-KQ-A41O	H3C3	p.E74Q
TCGA-C5-A2M1	H3C3	p.G13C
DO23539	H3C3	p.I113V
TCGA-HI-7169	H3C3	p.K19Q
PT_MNSEJCDM	H3C3	p.K28M
TCGA-CN-4740	H3C3	p.K37M
TCGA-CQ-6225	H3C3	p.K37M
TCGA-CQ-A4C9	H3C3	p.K37M
TCGA-MT-A67D	H3C3	p.K37M
DO51121	H3C3	p.K37R
TCGA-LN-A7HY	H3C3	p.L101Q
TCGA-85-7697	H3C3	p.P122T
TCGA-G2-A2EL	H3C3	p.P17A
TCGA-D3-A1Q4	H3C3	p.Q77K
TCGA-25-1313	H3C3	p.R3G
TCGA-55-6972	H3C3	p.R41C
DO50354	H3C3	p.R54G
TCGA-FG-5964	H3C3	p.R54H
TCGA-DX-AB3B	H3C3	p.R54C
TCGA-30-1856	H3C3	p.R9L
TCGA-50-7109	H3C3	p.T4A
TCGA-CM-6163	H3C3	p.V102M
TCGA-VS-A94X	H3C3	p.K38*
TCGA-G3-AAV7	H3C3	p.Q69*
TCGA-D1-A1NW	H3C4	p.K80Rfs*5
TCGA-Q9-A6FW	H3C4	p.A128S
TCGA-C8-A12L	H3C4	p.D78E
TCGA-CN-6995	H3C4	p.D82V
TCGA-E9-A226	H3C4	p.E106K
DO50364	H3C4	p.E95K
TCGA-93-A4JQ	H3C4	p.E98K
TCGA-LN-A4A6	H3C4	p.H114N
TCGA-AB-2927	H3C4	p.K28M
TCGA-AG-A011	H3C4	p.K37M
TCGA-FI-A2EW	H3C4	p.K80N
TCGA-G3-A5SJ	H3C4	p.N109S
TCGA-BR-6565	H3C4	p.P67R
TCGA-CR-7365	H3C4	p.R135S
TCGA-D8-A27W	H3C4	p.R27P
TCGA-98-8020	H3C4	p.R27L
TCGA-VQ-A94O	H3C4	p.R27P
TCGA-AJ-A23M	H3C4	p.R27P
DO45037	H3C4	p.R3C
TCGA-GS-A9TW	H3C4	p.S87T
TCGA-AZ-6599	H3C4	p.T12M
DO52648	H3C4	p.C111*
DO218673	H3C4	p.E98*
TCGA-OR-A5LR	H3C4	p.M1?
TCGA-L5-A8NK	H3C6	p.K38Nfs*25
TCGA-BG-A0VX	H3C6	p.A2V
TCGA-55-8097	H3C6	p.D107Y
TCGA-XF-A9SJ	H3C6	p.E106K
TCGA-C5-A1MQ	H3C6	p.E106Q
TCGA-IG-A5B8	H3C6	p.E74Q
TCGA-VS-A9UR	H3C6	p.E95K
TCGA-FJ-A3Z7	H3C6	p.E98K
TCGA-UY-A9PE	H3C6	p.E98K
TCGA-CV-6954	H3C6	p.K37M
TCGA-AF-3914	H3C6	p.K57M
TCGA-CN-4730	H3C6	p.K80N
TCGA-IQ-A61L	H3C6	p.Q56H
TCGA-OR-A5K5	H3C6	p.Q6H
PT_S4A0R1PM	H3C6	p.R130H
TCGA-D7-6519	H3C6	p.R18L
TCGA-EW-A1IW	H3C6	p.R50H
TCGA-N5-A4RD	H3C6	p.R53C
TCGA-L9-A443	H3C6	p.*137Lext*?
TCGA-04-1369	H3C6	p.M1?
TCGA-V5-A7RE	H3C7	p.R135Gfs*?
TCGA-FA-A6HN	H3C7	p.T119Qfs*?
TCGA-IG-A3YB	H3C7	p.F105Gfs*4
TCGA-BL-A0C8	H3C7	p.A48T
DO52684	H3C7	p.A99P
DO46330	H3C7	p.D82Y
TCGA-A2-A0EQ	H3C7	p.E106K
TCGA-2Y-A9H5	H3C7	p.E106K
TCGA-92-8065	H3C7	p.E95K
TCGA-18-5595	H3C7	p.E98K
TCGA-N5-A4RO	H3C7	p.E98Q
TCGA-VQ-A8E2	H3C7	p.I120L
TCGA-21-A5DI	H3C7	p.L61R
DO46493	H3C7	p.P122S
TCGA-50-5944	H3C7	p.P39T
TCGA-LK-A4O6	H3C7	p.Q126K
TCGA-GM-A2DI	H3C7	p.Q56H
TCGA-BC-A217	H3C7	p.Q69R
TCGA-OR-A5JB	H3C7	p.R132G
TCGA-19-2629	H3C7	p.R64H
TCGA-16-1460	H3C7	p.R73L
TCGA-E9-A247	H3C7	p.S58L
TCGA-RD-A8N1	H3C7	p.T23S
TCGA-ZF-AA4T	H3C7	p.T4R
TCGA-HC-A6AS	H3C7	p.V118M
TCGA-AR-A0TX	H3C7	p.V72A
TCGA-NK-A5CX	H3C7	p.M1?
TCGA-CV-7183	H3C8	p.A2S
TCGA-CN-5359	H3C8	p.A8V
TCGA-IA-A83W	H3C8	p.A89E
TCGA-61-1728	H3C8	p.A89E
TCGA-A7-A26J	H3C8	p.G13D
TCGA-55-7914	H3C8	p.G133W
TCGA-CV-7422	H3C8	p.G45V
TCGA-UF-A7JD	H3C8	p.K37M
TCGA-AJ-A5DV	H3C8	p.P122L
TCGA-AN-A03Y	H3C8	p.P44L
DO10840	H3C8	p.Q126H
TCGA-XF-AAN3	H3C8	p.R132C
TCGA-OL-A5DA	H3C8	p.R132C
TCGA-DG-A2KJ	H3C8	p.R132C
TCGA-S8-A6BW	H3C8	p.R18C
TCGA-P5-A5F0	H3C8	p.R3H
TCGA-KK-A6E3	H3C8	p.R43L
TCGA-G9-6363	H3C8	p.R54H
TCGA-55-6642	H3C8	p.T46N
TCGA-YR-A95A	H3C8	p.V36L
TCGA-EW-A1P7	H3C8	p.E98*
TCGA-46-6026	H3C8	p.Q56*
TCGA-LN-A7HW	H3C8	p.Q86*
TCGA-A6-2674	H4-16	p.A39Vfs*30
TCGA-LN-A49W	H4-16	p.L59Pfs*11
TCGA-CR-6488	H4-16	p.A34V
TCGA-CQ-6219	H4-16	p.D69G
TCGA-MA-AA3Z	H4-16	p.E64Q
TCGA-FS-A1ZU	H4-16	p.G29V
DO52648	H4-16	p.G8A
TCGA-A7-A4SD	H4-16	p.H19L
TCGA-CA-5256	H4-16	p.K80N
TCGA-FA-A6HN	H4-16	p.L23M
DO45057	H4-16	p.L38V
TCGA-23-1032	H4-16	p.N65D
TCGA-GU-AATO	H4-16	p.R4Q
TCGA-13-1488	H4-16	p.R40Q
TCGA-GS-A9TW	H4-16	p.V58L
TCGA-19-1389	H4-16	p.V66M
DO221129	H4-16	p.Y99D
TCGA-DD-AACL	H4C1	p.E54*
PT_C2D4JXS1	H4C1	p.E54D
TCGA-2G-AAFI	H4C1	p.G12S
TCGA-G7-6793	H4C1	p.G5C
DO45165	H4C1	p.K21Q
TCGA-AG-3731	H4C1	p.L91F
TCGA-VP-A87D	H4C1	p.R93L
TCGA-24-2280	H4C1	p.S2F
TCGA-DK-A6B5	H4C1	p.Y73H
TCGA-CK-5914	H4C11	p.R40Afs*4
TCGA-D5-6531	H4C11	p.T72Sfs*?
DO52142	H4C11	p.E75Q
TCGA-CR-7371	H4C11	p.F62S
TCGA-50-5932	H4C11	p.G100D
TCGA-D8-A3Z6	H4C11	p.G15S
TCGA-EW-A6SC	H4C11	p.G29V
TCGA-CQ-5332	H4C11	p.G3V
TCGA-DD-A4NV	H4C11	p.G3S
TCGA-A8-A06Y	H4C11	p.G43V
TCGA-BR-6709	H4C11	p.G5D
TCGA-C9-A47Z	H4C11	p.G8E
TCGA-CM-4751	H4C11	p.K32N
DO45267	H4C11	p.K45R
TCGA-G3-A25T	H4C11	p.R24H
TCGA-J9-A8CM	H4C11	p.R4C
TCGA-DX-A8BU	H4C11	p.R4C
TCGA-DJ-A1QG	H4C11	p.R4G
TCGA-13-1481	H4C11	p.R96L
TCGA-F4-6463	H4C11	p.T72A
TCGA-IQ-7630	H4C11	p.T74I
DO46551	H4C11	p.K21*
TCGA-S3-A6ZG	H4C11	p.Y99*
TCGA-FP-A9TM	H4C11	p.M1?
TCGA-04-1651	H4C12	p.A90T
TCGA-GU-A42P	H4C12	p.D69N
TCGA-S3-AA11	H4C12	p.D69Y
TCGA-L5-A88V	H4C12	p.D69H
TCGA-UY-A9PE	H4C12	p.E53Q
TCGA-F4-6854	H4C12	p.E53K
TCGA-CV-5976	H4C12	p.E53Q
TCGA-VS-A9UZ	H4C12	p.E54K
DO50332	H4C12	p.E64K
TCGA-CR-7371	H4C12	p.E64Q
TCGA-AP-A0LF	H4C12	p.E64Q
DO27841	H4C12	p.E75D
TCGA-85-A4QR	H4C12	p.F62L
DO52648	H4C12	p.G10D
TCGA-RY-A845	H4C12	p.G102D
TCGA-BD-A3EP	H4C12	p.G12V
TCGA-EW-A6SC	H4C12	p.G29V
TCGA-MP-A4SW	H4C12	p.G5S
TCGA-52-7809	H4C12	p.G95C
TCGA-CD-8535	H4C12	p.H19L
TCGA-77-A5G7	H4C12	p.K80N
TCGA-86-8669	H4C12	p.R18P
DO218491	H4C12	p.R4H
TCGA-VQ-A94R	H4C12	p.R4C
TCGA-ZB-A96V	H4C12	p.R4C
TCGA-AX-A06J	H4C12	p.R4C
TCGA-A2-A0T0	H4C12	p.R41G
TCGA-CH-5794	H4C12	p.S2C
DO52648	H4C12	p.T74R
TCGA-FF-A7CR	H4C12	p.T81A
TCGA-29-1766	H4C12	p.T83N
DO52639	H4C12	p.V71L
TCGA-C5-A1BI	H4C12	p.*104Sext*?
TCGA-V5-A7RE	H4C12	p.*104Sext*?
TCGA-DD-A115	H4C12	p.M1?
TCGA-61-1728	H4C12	p.M1?
TCGA-BT-A20Q	H4C13	p.L59del
TCGA-23-1021	H4C13	p.D25N
TCGA-ZJ-AB0H	H4C13	p.D69H
TCGA-S3-AA10	H4C13	p.G14V
TCGA-E6-A1LZ	H4C13	p.G43D
TCGA-RU-A8FL	H4C13	p.H19P
TCGA-09-1670	H4C13	p.K17E
TCGA-LN-A4A2	H4C13	p.K60R
TCGA-LN-A4A2	H4C13	p.K60N
TCGA-E9-A1RF	H4C13	p.M85I
TCGA-VQ-AA6I	H4C13	p.Q28H
TCGA-AX-A05Y	H4C13	p.R20C
TCGA-A2-A0YM	H4C13	p.R36Q
TCGA-DM-A28G	H4C13	p.R41C
TCGA-XF-A8HF	H4C13	p.S48L
DO34432	H4C13	p.T97I
TCGA-Z6-A8JE	H4C13	p.V66L
DO221123	H4C13	p.V71L
TCGA-VQ-A91S	H4C13	p.*104Sext*?
TCGA-30-1857	H4C2	p.K80Nfs*?
TCGA-86-8054	H4C2	p.R37Afs*14
TCGA-38-4628	H4C2	p.T72_T74del
DO27833	H4C2	p.V87VVTAMDV
TCGA-DU-8164	H4C2	p.A70T
TCGA-56-6545	H4C2	p.A70S
TCGA-VQ-AA6J	H4C2	p.D86N
TCGA-AR-A2LE	H4C2	p.E53Q
TCGA-2A-AAYF	H4C2	p.G103C
TCGA-OR-A5JY	H4C2	p.G12R
TCGA-Z2-AA3S	H4C2	p.G5D
TCGA-2G-AAG7	H4C2	p.K60E
TCGA-DS-A1OC	H4C2	p.K80N
TCGA-DD-A118	H4C2	p.K80N
TCGA-OR-A5K6	H4C2	p.L50F
TCGA-EM-A1CU	H4C2	p.L50F
DO27799	H4C2	p.L59F
TCGA-ER-A19S	H4C2	p.Q28K
TCGA-66-2765	H4C2	p.Q28E
TCGA-B3-8121	H4C2	p.R4G
TCGA-HC-7745	H4C2	p.R41H
TCGA-5M-AAT4	H4C2	p.R46P
TCGA-2H-A9GK	H4C2	p.R46Q
TCGA-IQ-A61H	H4C2	p.R46Q
DO218030	H4C2	p.R46Q
TCGA-AX-A1CF	H4C2	p.R46L
TCGA-C5-A7X5	H4C2	p.R56G
TCGA-CV-7263	H4C2	p.V22M
TCGA-AZ-6599	H4C2	p.V61M
DO45105	H4C2	p.*104Lext*?
DO52712	H4C3	p.A34T
TCGA-DI-A1NO	H4C3	p.E53Q
TCGA-CR-5243	H4C3	p.G10R
TCGA-G2-AA3F	H4C3	p.G14R
TCGA-NC-A5HK	H4C3	p.G42V
TCGA-61-1900	H4C3	p.G42R
DO50804	H4C3	p.G49V
TCGA-HT-7611	H4C3	p.I51T
TCGA-LP-A4AX	H4C3	p.K45N
TCGA-C5-A1ME	H4C3	p.L11M
TCGA-86-7955	H4C3	p.N65K
TCGA-R6-A6Y2	H4C3	p.Q94E
DO51062	H4C3	p.R4G
TCGA-CV-7414	H4C3	p.R68P
TCGA-DX-A3U8	H4C3	p.R68P
TCGA-43-2578	H4C3	p.T81I
TCGA-CC-A7IJ	H4C3	p.Y89C
TCGA-DD-AACL	H4C3	p.K17*
TCGA-S3-A6ZF	H4C4	p.K13Sfs*3
TCGA-D8-A13Y	H4C4	p.R40Sfs*10
DO45309	H4C4	p.L11_R18del
TCGA-E7-A6ME	H4C4	p.L11_R18del
TCGA-AA-3712	H4C4	p.D69N
DO50850	H4C4	p.E53K
TCGA-B5-A1N2	H4C4	p.G102R
TCGA-B5-A11X	H4C4	p.G15C
PT_Y76A7PBA	H4C4	p.G3A
TCGA-CC-A7IE	H4C4	p.G3A
TCGA-SC-A6LR	H4C4	p.G95E
TCGA-77-7335	H4C4	p.I27M
TCGA-85-8072	H4C4	p.K32R
DO51478	H4C4	p.K80M
TCGA-CR-6470	H4C4	p.L50F
TCGA-61-2003	H4C4	p.R18C
TCGA-FD-A6TB	H4C4	p.R40C
TCGA-55-A494	H4C4	p.R93S
DO34640	H4C4	p.S48F
DO45045	H4C4	p.T74M
PT_XA98HG1C	H4C4	p.T83I
TCGA-A6-4105	H4C4	p.Y99H
TCGA-D1-A17A	H4C4	p.*104Rext*?
TCGA-AP-A0LP	H4C5	p.R20Efs*36
TCGA-85-8352	H4C5	p.L11Tfs*3
TCGA-NK-A5CT	H4C5	p.A77S
TCGA-52-7809	H4C5	p.D25H
TCGA-DG-A2KL	H4C5	p.E64K
TCGA-CV-7435	H4C5	p.F62C
TCGA-A7-A5ZW	H4C5	p.G10A
TCGA-77-A5GA	H4C5	p.G43A
TCGA-CR-5247	H4C5	p.G5S
TCGA-CV-6937	H4C5	p.G95E
TCGA-ZJ-A8QR	H4C5	p.I51M
DO50412	H4C5	p.I51M
TCGA-21-1075	H4C5	p.I51V
TCGA-DD-A118	H4C5	p.K9N
TCGA-AA-3685	H4C5	p.K92N
TCGA-20-0991	H4C5	p.K92N
TCGA-BR-6454	H4C5	p.L38H
TCGA-C5-A1BN	H4C5	p.L98V
TCGA-ZG-A9LY	H4C5	p.L98F
TCGA-55-1596	H4C5	p.R20S
TCGA-4Z-AA7O	H4C5	p.R36W
DO34961	H4C5	p.R4H
TCGA-JY-A6FG	H4C5	p.R40P
TCGA-23-2078	H4C5	p.R79H
TCGA-FU-A5XV	H4C5	p.R93T
TCGA-2H-A9GQ	H4C5	p.R93T
TCGA-CV-7411	H4C5	p.R93T
TCGA-OR-A5LF	H4C5	p.S2F
TCGA-CV-6938	H4C5	p.V61L
TCGA-A3-3363	H4C5	p.V66A
DO217950	H4C5	p.V88A
TCGA-IS-A3K6	H4C6	p.L11*
DO50372	H4C6	p.D69N
TCGA-CR-7367	H4C6	p.D69Y
DO46420	H4C6	p.D86Y
TCGA-P3-A5Q5	H4C6	p.E64D
TCGA-FF-8047	H4C6	p.G15S
TCGA-GM-A2DN	H4C6	p.G49A
TCGA-FA-A6HN	H4C6	p.G57D
TCGA-52-7812	H4C6	p.Q94H
TCGA-LD-A74U	H4C6	p.R4K
TCGA-WH-A86K	H4C7	p.D25G
DO46917	H4C7	p.F62S
TCGA-DH-5140	H4C7	p.G15S
DO23520	H4C7	p.G15S
TCGA-AX-A2HF	H4C7	p.I47M
TCGA-2Y-A9H9	H4C7	p.K21E
TCGA-61-1733	H4C7	p.K78N
TCGA-CV-6945	H4C7	p.R4L
DO51525	H4C7	p.R56H
TCGA-2G-AAG8	H4C7	p.R79C
TCGA-AJ-A3TW	H4C7	p.R79P
DO51110	H4C7	p.R93H
TCGA-AJ-A3TW	H4C7	p.R96K
TCGA-CZ-5455	H4C7	p.V71A
TCGA-BC-A10U	H4C7	p.V71M
TCGA-CA-5797	H4C7	p.V87M
TCGA-ET-A40T	H4C7	p.V87M
TCGA-CQ-6225	H4C7	p.V90M
TCGA-77-A5G7	H4C7	p.Y52F
TCGA-BR-8060	H4C7	p.Y69H
TCGA-09-2055	H4C8	p.A16G
TCGA-13-1499	H4C8	p.A16V
DO51093	H4C8	p.A70V
TCGA-24-2295	H4C8	p.A90T
TCGA-QK-A64Z	H4C8	p.E75G
TCGA-B5-A3S1	H4C8	p.E75Q
DO46331	H4C8	p.G10D
TCGA-FA-A6HN	H4C8	p.G103D
TCGA-LL-A73Y	H4C8	p.G42D
DO45191	H4C8	p.K17R
TCGA-CD-8524	H4C8	p.K17N
DO48918	H4C8	p.K32N
DO35360	H4C8	p.Q28P
TCGA-13-0795	H4C8	p.S2C
TCGA-18-3406	H4C8	p.T31A
TCGA-FA-A7DS	H4C8	p.V66E
TCGA-LN-A9FR	H4C8	p.Y52C
TCGA-AH-6643	H4C9	p.A90T
TCGA-AX-A3GI	H4C9	p.G10C
TCGA-37-4133	H4C9	p.G12E
TCGA-AZ-6600	H4C9	p.H76Q
TCGA-CV-7255	H4C9	p.K13N
TCGA-18-3406	H4C9	p.R18L
TCGA-DM-A28C	H4C9	p.R37C
DO218774	H4C9	p.R4P
TCGA-MQ-A4LI	H4C9	p.R41C
TCGA-DM-A1DB	H4C9	p.R56C
DO52683	H4C9	p.R79C
TCGA-K4-A4AB	H4C9	p.T74K
TCGA-44-7659	MACROH2A1	p.A301S
TCGA-XF-AAN5	MACROH2A1	p.E112K
TCGA-WB-A81Q	MACROH2A1	p.E59D
TCGA-BC-A10U	MACROH2A1	p.G5S
TCGA-FY-A3BL	MACROH2A1	p.G6V
TCGA-2Y-A9GY	MACROH2A1	p.K72E
TCGA-DK-A1AD	MACROH2A1	p.L290V
TCGA-AG-3893	MACROH2A1	p.M366I
TCGA-60-2725	MACROH2A1	p.S10P
TCGA-YA-A8S7	MACROH2A1	p.V339M
TCGA-CM-5348	MACROH2A1	p.Q141*
DO52151	MACROH2A1	p.A58V
DO45207	MACROH2A1	p.K160T
TCGA-R5-A804	MACROH2A2	p.K307Vfs*32
TCGA-DD-A3A4	MACROH2A2	p.R4Gfs*25
TCGA-D7-6822	MACROH2A2	p.A310T
TCGA-BH-A1EW	MACROH2A2	p.A74D
TCGA-PG-A5BC	MACROH2A2	p.D181G
TCGA-XF-A9SM	MACROH2A2	p.D203N
TCGA-21-1075	MACROH2A2	p.D70N
TCGA-D1-A17R	MACROH2A2	p.G317D
TCGA-D3-A8GN	MACROH2A2	p.G44S
TCGA-DM-A1DA	MACROH2A2	p.H275L
TCGA-UC-A7PG	MACROH2A2	p.K147N
TCGA-29-1696	MACROH2A2	p.K147E
TCGA-LB-A7SX	MACROH2A2	p.K239N
DO45077	MACROH2A2	p.K368N
TCGA-XR-A8TC	MACROH2A2	p.L28V
DO50805	MACROH2A2	p.L353P
TCGA-A4-8098	MACROH2A2	p.Q289K
TCGA-EI-6509	MACROH2A2	p.R30H
TCGA-E9-A1RG	MACROH2A2	p.R4Q
TCGA-B2-4101	MACROH2A2	p.S5T
TCGA-C8-A8HP	MACROH2A2	p.Q280*
TCGA-VS-A9U5	H2BW2	p.A133T
TCGA-L5-A4OW	H2BW2	p.A133T
DO23543	H2BW2	p.D91E
TCGA-W5-AA2Z	H2BW2	p.H72N
DO52738	H2BW2	p.H72L
TCGA-E9-A1RE	H2BW2	p.I22T
TCGA-B1-A655	H2BW2	p.Q36L
TCGA-KN-8430	H2BW2	p.R45H
TCGA-OL-A66N	H2BW2	p.R51C
TCGA-VS-A8QC	H2BW2	p.V110M
